# Supplementary material for: Macropinocytosis in Gracilariopsis lemaneiformis (Rhodophyta)
Source: Front Plant Sci. 2023 Sep 26;14:1225675. doi: 10.3389/fpls.2023.1225675 (PMC10562585; doi:10.3389/fpls.2023.1225675)
Supplement: Supplementary file 2 [file Table_1.xlsx]

## Sheet: Fig. 4C
0μM	10μM	20μM
6	8	1
6	4	3
3	5	8
7	11	8
1	2	3
3	0	8
17	3	5
5	6	5
14	1	0
3	5	2
10	2	2
8	5	3
6	4	4
5	1	2
6	6	8
0	6	9
5	6	4
2	10	6
9	7	0
4	11	1
2	3	13
2	2	6
10	6	2
3	9	3
10	8	8
2	4	5
8	5	7
5	10	0
5	10	2
7	3	0
5	5	6
6	2	3
10	12	5
7	2	0

## Sheet: Fig. 2C
0μM	10μM	20μM
2	4	0
5	4	1
0	8	3
6	2	0
4	1	0
5	1	0
6	9	2
6	2	1
12	2	0
3	0	1
9	1	1
1	3	0
1	1	0
2	1	3
5	0	2
15	4	1
5	1	2
5	5	0
6	3	5
1	4	4
3	4	1
6	2	4
10	3	5
3	9	3
3	5	1
4	3	2
1	2	1
5	1	0
5	1	4
4	6	3
1	1	0
0	0	0
3	2	3
3	10	3
5	2	0
2	1	2
2	2	1
1	5	2
3	1	3
3	1	1

## Sheet: Fig. 1D
	0μM				25μM				50μM				100μM
EC	NEC(COR+MED)			EC	NEC(COR+MED)			EC	NEC(COR+MED)			EC	NEC(COR+MED)
1	3			1	3			1	2			1	0
1	2			1	3			1	1			0	1
0	4			1	2			0	1			1	1
1	3			1	0			1	2			0	2
1	1			2	2			1	2			0	0
1	1			1	2			0	3			0	0
2	4			1	1			1	1			0	0
2	2			1	2			2	3			0	2
1	0			1	1			0	2			0	0
1	2			0	3			0	3			1	0
1	3			1	1			0	2			0	0
1	4			2	1			1	1			0	0
1	4			1	1			0	2			1	1
1	2			1	2			1	0			1	1
0	6			0	2			0	1			1	1
2	4			0	3			0	1			0	0
0	1			0	1			0	1			0	1
2	2			1	3			1	3			0	1
3	3			1	1			1	2			0	1
2	3			1	1			1	2			1	1
0	2			1	1			0	2			0	1
1	4			0	3			0	1			0	1
1	1			1	4			0	2			0	0
1	3			1	4			0	1			1	1
1	2			1	3			0	2			0	2
1	4			1	1			0	2			1	0
1	2			0	5			0	4			0	0
0	3			0	2			1	1			0	1
2	2			1	1			0	1			0	1
1	3			0	2			2	0			0	0
	5				15				10				5
	8				8				6				1
	6				7				6				0
	7				27				6				9
	8				2				6				4
	13				8				3				0
	8				9				6				3
	11				6				5				5
	3				9				13				6
	11				21				5				5
	11				6				8				6
	9				7				7				3
	13				6				3				3
	18				12				8				7
	4				7				11				3
	8				17				4				6
	15				8				8				2
	6				6				9				2
	7				15				3				7
	25				6				7				0
	23				5				1				6
	15				5				5				3
	18				9				8				11
	20				13				5				4
	9				7				3				7
	12				9				12				6
	23				13				4				8
	17				6				5				9
	19				9				5				7
	9				3				17				6

## Sheet: Fig.3C
Number/cell					Diameter
0μM	25μM	50μM			0μM	25μM	50μM
17	21	30			1.366	0.786	1.307
42	21	18			1.31	0.621	1.252
47	38	10			1.501	0.509	1.552
32	25	10			1.244	0.912	0.46
32	9	21			1.554	0.581	1.097
15	35	9			0.743	0.638	0.637
41	16	13			1.402	0.888	1.106
25	23	10			1.35	0.818	1.337
					1.527	0.8	1.06
					1.429	0.52	0.715
					0.875	0.862	0.579
					1.164	0.983	1.45
					1.336	0.919	1.491
					1.101	1.09	1.272
					0.87	0.72	1.272
					1.429	0.706	1.303
					0.807	0.875	1.097
					1.037	0.884	1.187
					1.058	0.867	0.565
					1.499	0.859	1.23
					0.697	0.952	0.782
					1.526	0.629	0.855
					1.364	0.893	0.949
					1.069	1.149	0.938
					1.393	0.961	1.139
					1.14	0.774	0.637
					1.385	0.891	0.95
					1.459	0.819	1.234
					1.564	1.072	0.979
					1.766	0.475	0.894
					0.749	0.475	1.048
					1.299	0.981	1
					0.648	0.979	0.885
					0.742	1.131	1.122
					0.933	0.927	0.696
					1.376	0.883	1.122
					1.225	0.805	1.063
					1.33	0.97	0.566
					1.28	1.166	0.679
					1.34	0.94	0.872
					1.34	1.122	1.159
					1.469	0.675	1.127
					1.519	1.065	0.437
					1.525	0.877	0.629
					0.85	1.106	0.707
					0.886	1.236	0.679
					1.109	0.735	0.883
					0.961	0.79	0.761
					0.607	0.954	0.715
					0.824	0.938	0.629
					1.449	1.469	0.79
					0.866	0.52	0.694
					1.426	0.53	0.715
					1.519	1.503	0.99
					1.365	1.553	0.951
					1.397	1.569	0.883
					1.465	1.213	0.805
					1.37	1.521	0.979
					0.995	0.955	0.854
					0.471	1.668	0.46
					0.869	1.192	0.525
					0.774	1.001	0.951
					1.05	1.302	0.905
					0.824	1.351	0.637
					0.492	1.622	0.699
					1.372	1.235	0.569
					1.844	1.063	0.877
					1.441	1.468	0.649
					1.426	1.253	0.509
					1.484	0.914	1.1
					1.185	0.687	0.831
					1.643	1.273	0.582
					0.539	1.244	0.678
					1.406	1.386	0.582
					1.714	1.332	0.644
					1.591	1.283	0.576
					0.951	1.324	0.819
					1.226	1.31	0.502
					0.905	0.683	1.114
					0.579	1.501	0.932
					1.3	1.403	0.893
					1.564	0.912	0.791
					1.65	1.158	0.897
					1.627	1.385	0.698
					0.901	0.959	0.712
					1.599	1.226	0.706
					1.731	1.008	0.944
					1.731	1.658	0.683
					1.077	0.842	0.825
					1.378	0.87	0.891
					1.661	1.175	0.741
					1.908	1.335	0.685
					1.778	1.514	1.096
					1.363	1.658	0.953
					1.187	1.581	0.685
					1.417	1.375	0.871
					1.539	1.063	0.743
					1.109	1.44	0.879
					1.329	1.867	0.883
					0.739	1.57	0.91
					0.866	1.078	0.639
					1.161	0.771	0.81
					1.112	1.347	1.077
					1.086	1.302
					1.243	1.124
					1.02	1.443
					0.745	1.581
					0.879	1.162
					1.299	0.819
					1.459	1.643
					1.167	1.697
					0.779	1.44
					1.301	0.879
					0.99	1.347
					0.98	1.302
					0.745	1.096
					1.02	0.877
					1.449	1.048
					1.217	0.877
					1.829	1.02
					1.536	0.687
					1.518	0.719
					1.199	1.051
					1.24	0.972
					1.584	1.081
					1.09	1.079
					0.909	1.304
					1.313	1.17
					1.298	1.188
					0.687	1.041
					1.302	1.137
					1.178	1.147
					0.509	1.081
					1.085	0.944
					1.452	0.947
					0.47	0.939
					0.922	1.164
					1.011	0.842
					1.643	1.331
					1.185	1.32
					1.042	1.201
					1.389	1.109
					1.124	1.185
					1.003	0.949
					1.183	1.276
					0.579	1.023
					1.235	1.214
					1.302	1.74
					1.447	1.08
					1.531	0.947
					1.432	0.907
					1.217	0.792
						0.803
						1.186
						1.144
						0.904
						1.283
						0.922
						1.163
						1.489
						1.271
						1.381
						0.843
						0.68
						1.426
						0.967
						1.16
						1.045
						0.97
						0.864
						1.483
						0.939
						1.153
						1.24
						0.572
						1.108
